# Supplementary material for: The Short-term Prognostic Value of the Triglyceride-to-high-density Lipoprotein Cholesterol Ratio in Acute Ischemic Stroke
Source: Aging Dis. 2018 Jun 1;9(3):498–506. doi: 10.14336/AD.2017.0629 (PMC5988604; doi:10.14336/AD.2017.0629)
Supplement: Supplementary file 1 — The Supplemenatry material for this article can be found online at: www.aginganddisease.org/EN/10.14336/AD.2017.0629 Supplemental table 1. Other baseline bivariate comparison of training and test cohort. Supplemental table 2. The association of clinical characteristics with lipid measures in the training cohort. Supplemental table 3. The association of clinical characteristics with lipid measures in the test cohort. [file ad-9-3-498-s001.zip]

Archive with 3 entries (2 files):
- ad-9-3-498-s001/
- ad-9-3-498-s001/ad-9-3-498-s001.docx
- ad-9-3-498-s001/ad-9-3-498-s001.pdf
